# Supplementary material for: Mild Lactic Acid Stress Causes Strain-Dependent Reduction in SEC Protein Levels
Source: Microorganisms. 2021 May 8;9(5):1014. doi: 10.3390/microorganisms9051014 (PMC8151770; doi:10.3390/microorganisms9051014)
Supplement: Supplementary file 1 [file microorganisms-09-01014-s001.zip]

Archive with 1 entries (1 files):
- microorganisms-1176190-supplementary.pdf
